# Supplementary material for: Biological Potential and Chemical Profile of European Varieties of Ilex
Source: Foods. 2021 Dec 25;11(1):47. doi: 10.3390/foods11010047 (PMC8750822; doi:10.3390/foods11010047)
Supplement: Supplementary file 1 [file foods-11-00047-s001.zip]

Archive with 1 entries (1 files):
- foods-1513346-supplementary.pdf
